# Supplementary material for: Cost-Effectiveness Analysis of Pitavastatin in Dyslipidemia: Vietnam Case
Source: Healthcare (Basel). 2025 Oct 1;13(19):2494. doi: 10.3390/healthcare13192494 (PMC12524106; doi:10.3390/healthcare13192494)
Supplement: Supplementary file 1 [file healthcare-13-02494-s001.zip]

Archive with 1 entries (1 files):
- healthcare-3834707-supplementary.pdf
